# Supplementary material for: Sjögren’s syndrome and Parkinson’s Disease: A bidirectional two-sample Mendelian randomization study
Source: PLoS One. 2024 Apr 3;19(4):e0298778. doi: 10.1371/journal.pone.0298778 (PMC10990169; doi:10.1371/journal.pone.0298778)
Supplement: S1 Table — (XLSX) [file pone.0298778.s001.xlsx]

## Sheet: S1 Table
S1 Table. Detailed information of instrumental variables used in MR analyses (Causal effects of SS on PD)
SNP	Chromosome	Position	effect_allele	other_allele	beta.exposure	se.exposure	eaf.exposure	pval.exposure	beta.outcome	se.outcome	eaf.outcome	pval.outcome	F statistic
rs10174238	2	191108308	A	G	-0.204598	0.0323563	0.764432	2.56059e-10	0.0083	0.0226	0.7679	0.7139	39.9839
rs113858286	6	34480452	G	C	0.426326	0.0751594	0.0288671	1.40906e-08	0.1164	0.0922	0.0178	0.2068	32.1749
rs150724213	7	74606017	A	G	0.450504	0.0751008	0.0286522	1.98962e-09	-0.0122	0.1775	0.0158	0.9454	35.9839
rs16869677	6	33908305	T	C	0.368664	0.0476592	0.0776344	1.03062e-14	0.0006	0.0409	0.0779	0.9892	59.8367
rs2004640	7	128938247	G	T	-0.24807	0.0283561	0.476859	2.16421e-18	0.0215	0.0175	0.4797	0.2195	76.5342
rs3117581	6	31657087	G	A	0.733315	0.0397579	0.0912756	5.77298e-76	0.0268	0.0343	0.105	0.4348	340.2
SNP, single nucleotide polymorphisms; exposure, Sjögren's syndrome; outcome, Parkinson’s Disease; beta, estimate coefficient; se, standard error of coefficient estimate; eaf, effect allele frequency; pval, p-value from GWAS
