# Supplementary material for: Sjögren’s syndrome and Parkinson’s Disease: A bidirectional two-sample Mendelian randomization study
Source: PLoS One. 2024 Apr 3;19(4):e0298778. doi: 10.1371/journal.pone.0298778 (PMC10990169; doi:10.1371/journal.pone.0298778)
Supplement: S2 Table — (XLSX) [file pone.0298778.s002.xlsx]

## Sheet: S2 Table
S2 Table. Detailed information of instrumental variables used in MR analyses (Causal effects of PD on SS).
SNP	Chromosome	Position	effect_allele	other_allele	beta.exposure	se.exposure	eaf.exposure	pval.exposure	beta.outcome	se.outcome	eaf.outcome	pval.outcome	F statistic
rs10513789	3	183042285	T	G	0.1596	0.0219	0.8174	3.185e-13	-0.0133786	0.0360257	0.804275	0.710367	53.1102
rs10847864	12	122842051	T	G	0.1274	0.0179	0.3625	9.812e-13	-0.0600264	0.0303541	0.337127	0.0479811	50.6562
rs12934900	16	30912281	A	T	-0.1215	0.0184	0.3429	4.331e-11	0.0735027	0.0299361	0.349167	0.0140757	43.6031
rs144814361	10	119651405	T	C	0.4411	0.068	0.0174	9.065e-11	-0.088416	0.181947	0.00626065	0.627006	42.0781
rs329647	11	133894771	C	G	-0.1133	0.0178	0.6662	1.944e-10	-0.0770116	0.0367645	0.815041	0.0361951	40.5154
rs34311866	4	958159	T	C	-0.2272	0.0231	0.8042	7.974e-23	0.0344626	0.0353954	0.79351	0.330233	96.737
rs35265698	6	32593557	C	G	0.2	0.0303	0.8453	3.927e-11	0.14608	0.0414406	0.849415	0.000423409	43.5687
rs356203	4	89744890	T	C	-0.2398	0.0178	0.6169	3.007e-41	-0.0120942	0.0298202	0.640888	0.685059	181.492
rs4488803	3	58232625	A	G	-0.1136	0.0199	0.3746	1.076e-08	0.00773354	0.0287306	0.444376	0.787796	32.5875
rs4566208	17	16107606	A	G	0.0957	0.0174	0.4341	3.884e-08	0.0166545	0.0292838	0.393105	0.56954	30.25
rs4588066	18	43092999	A	G	0.1046	0.0178	0.326	4.453e-09	-0.0333453	0.0298038	0.359631	0.263213	34.5321
rs4613239	2	168263099	C	G	-0.1784	0.0248	0.8674	6.215e-13	0.00109996	0.0461847	0.893712	0.980999	51.7471
rs4698412	4	15735725	A	G	0.1258	0.0168	0.553	7.049e-14	-0.00318696	0.0287941	0.561725	0.91187	56.0716
rs4774417	15	61701503	A	G	0.1052	0.0192	0.7397	4.626e-08	-0.0335279	0.0312839	0.702104	0.283841	30.0213
rs620490	8	16840070	T	G	0.1174	0.019	0.7238	6.456e-10	0.0138909	0.0304215	0.670061	0.647948	38.1794
rs6741007	2	134779549	T	G	0.1233	0.0175	0.5493	2.087e-12	0.0353996	0.03013	0.654309	0.240036	49.6421
rs75505347	12	40491747	T	C	0.3917	0.0674	0.0195	6.117e-09	0.141137	0.120642	0.0142359	0.242049	33.7744
rs75646569	5	61049597	T	G	-0.1916	0.0266	0.8883	5.618e-13	0.0786482	0.0481865	0.902467	0.102646	51.8833
rs7695720	4	76262147	A	C	0.1255	0.0208	0.7909	1.528e-09	-0.057204	0.0345358	0.782101	0.0976472	36.405
rs823106	1	205687325	C	G	-0.1492	0.0239	0.8488	4.1e-10	0.0216196	0.0410001	0.859002	0.59798	38.971
rs858295	7	23205950	A	G	0.1039	0.0176	0.6053	3.831e-09	0.0211533	0.0294688	0.611394	0.472868	34.8502
SNP, single nucleotide polymorphisms; exposure, Parkinson’s Disease; outcome, Sjögren's syndrome; beta, estimate coefficient; se, standard error of coefficient estimate; eaf, effect allele frequency; pval, p-value from GWAS
