# Supplementary material for: Sjögren’s syndrome and Parkinson’s Disease: A bidirectional two-sample Mendelian randomization study
Source: PLoS One. 2024 Apr 3;19(4):e0298778. doi: 10.1371/journal.pone.0298778 (PMC10990169; doi:10.1371/journal.pone.0298778)
Supplement: S3 Table — (XLSX) [file pone.0298778.s003.xlsx]

## Sheet: S3 Table
S3 Table. Additional Mendelian randomization analysis by eliminating confounding factors
Exposure	NO.SNPs	Method	OR (95%CI)	P value
SS	3	IVW	1.06 (0.87-1.27)	0.579
	3	MR Egger	3.34 (0.20-55.60)	0.555
	3	Weighted median	1.04 (0.85-1.27)	0.708
	3	Weighted mode	1.00 (0.80-1.25)	0.999
PD	20	IVW	0.93 (0.82-1.05)	0.229
	20	MR Egger	0.99 (0.67-1.46)	0.942
	20	Weighted median	0.95 (0.81-1.10)	0.478
	20	Weighted mode	0.97 (0.79-1.21)	0.816
SS, Sjögren's syndrom; PD, Parkinson’s Disease; NO.SNPs, number of SNPs used in Mendelian randomization; IVW, Inverse Variance Weighted;
OR, odds ratio; CI, confidence interval
